# Supplementary material for: Neglected Very Long-Chain Hydrocarbons and the Incorporation of Body Surface Area Metrics Reveal Novel Perspectives for Cuticular Profile Analysis in Insects
Source: Insects. 2022 Jan 12;13(1):83. doi: 10.3390/insects13010083 (PMC8778109; doi:10.3390/insects13010083)
Supplement: Supplementary file 1 [file insects-13-00083-s001.zip]

Archive with 5 entries (5 files):
- Fig-S1.pdf
- Fig-S2.pdf
- Fig-S3.pdf
- Tab-S1.pdf
- Tab-S2.xlsx
