# Supplementary material for: Neglected Very Long-Chain Hydrocarbons and the Incorporation of Body Surface Area Metrics Reveal Novel Perspectives for Cuticular Profile Analysis in Insects
Source: Insects. 2022 Jan 12;13(1):83. doi: 10.3390/insects13010083 (PMC8778109; doi:10.3390/insects13010083)
Supplement: Supplementary file 1 [file insects-13-00083-s001.zip › Tab-S2.xlsx]

## Sheet: Signal intensities Ag-LDI-MS
Sample	Intensity_459,3120	Intensity_457,2960	Intensity_455,2810	Intensity_453,2650	Intensity_473,3280	Intensity_471,3120	Intensity_469,2960	Intensity_467,2810	Intensity_487,3430	Intensity_485,3280	Intensity_483,3120	Intensity_481,2960	Intensity_501,3590	Intensity_499,3430	Intensity_497,3280	Intensity_495,3120	Intensity_515,3750	Intensity_513,3590	Intensity_511,3430	Intensity_509,3280	Intensity_529,3900	Intensity_527,3750	Intensity_525,3590	Intensity_523,3430	Intensity_543,4060	Intensity_541,3900	Intensity_539,3750	Intensity_537,3590	Intensity_557,4220	Intensity_555,4060	Intensity_553,3900	Intensity_551,3750	Intensity_571,4370	Intensity_569,4220	Intensity_567,4060	Intensity_565,3900	Intensity_585,4530	Intensity_583,4370	Intensity_581,4220	Intensity_579,4060	Intensity_599,4680	Intensity_597,4530	Intensity_595,4370	Intensity_593,4220	Intensity_613,4840	Intensity_611,4680	Intensity_609,4530	Intensity_607,4370	Intensity_627,5000
CF_01	0	0	0	0	0	0	0	0	0	0	0	0	14097.4	13122.8	0	0	36977.4	0	0	0	0	0	0	0	0	0	0	0	0	0	0	0	0	0	0	0	0	0	0	0	0	0	5157	0	0	6865.6	0	0	5772.8
CF_02	0	0	0	0	0	1733.8	0	0	4697.7	5759.7	5907	0	5596.9	6991.1	1587.4	0	25680.1	0	0	0	2392.5	0	0	0	4577.3	1973.6	0	0	0	0	0	0	1396.9	0	0	0	0	0	0	0	0	1527.6	0	0	1972.4	1521.2	0	0	1529.9
CF_03	1695.6	1902	2056	0	2560.9	2837.1	0	0	7784.6	8448.9	9754.4	2441.2	10167.9	18551.1	5148.6	1065.9	33931.2	4790.6	2206.1	949.9	6585.2	6812.2	0	0	6243.7	5923.7	1931.9	0	2200.6	2092.5	0	0	2615.8	0	0	0	2291.4	2076.7	1849.2	1178.8	2197.3	2089.7	1477.9	0	2805.2	2410.4	0	0	2263.6
CF_04	1700.8	2444.5	2403.1	0	0	0	0	0	3344.1	7027.9	6567.6	0	13815.7	14045.3	3343	0	39165.4	4076.7	0	0	7349.8	0	0	0	7493.8	4923.2	0	0	0	0	0	0	2200.7	0	0	0	0	0	0	0	3254.8	0	0	0	3450.1	2532.3	0	0	3025.8
KF_01	6779.7	0	0	0	16978.6	0	0	0	17532.2	0	0	0	47917.5	46331.6	0	0	0	0	0	0	0	0	0	0	0	0	0	0	0	0	0	0	0	0	0	0	0	0	0	0	0	0	0	0	0	0	0	0	0
KF_02	5900.2	0	0	0	14138.9	0	0	0	17970.3	0	0	0	49236.1	49517.9	0	0	17971.1	0	0	0	8743.5	0	0	0	0	0	0	0	0	0	0	0	0	0	0	0	0	0	0	0	0	0	0	0	0	0	0	0	0
KF_03	4516.1	3980.3	3491.3	1235.4	13802.3	14602.8	3874.5	0	8150.8	8413.7	4476	0	41099.9	41158.6	0	0	16701.9	16080.3	2434.6	0	3447.9	3481	0	0	1940.7	0	1403.3	1077.7	0	2244.8	1494.1	0	2426.5	0	1575.3	961.3	0	2272.1	1659.7	0	0	2270	2075	1085.8	2869.7	2360.4	0	0	2682.6
KF_04	6398.5	6659.6	0	0	13470.4	13436.2	3544	0	10026.8	10027.8	6921.5	6960.8	26868.1	25246.8	3251.7	0	11988.1	11348.1	0	0	0	0	1733.2	1356.2	0	2578.3	2005.6	0	0	2926.1	0	0	0	0	3015.6	0	0	3813.7	0	0	3910.1	3762.8	0	0	0	4113.6	3335.2	0	4044.6
KF_05	3847.8	0	4627.3	2580.1	8192.5	9766.9	2648.8	0	5694.2	0	4999.1	5644.1	20912.2	20772.1	2829.6	0	9367.9	8556.5	0	0	1142.5	1935.6	0	0	1695.5	1467.3	0	0	1616.6	1548.1	0	0	1659.6	2004.5	0	0	0	0	1374.5	878	0	0	0	0	2082	2050.5	0	0	0
KF_06	7837	7373.4	3427.7	2254.4	11785.6	11648.9	2713.7	3167.5	12949.4	13350.5	14968.8	15223	32294.5	24411.2	1961	131958	14924.4	0	2243.5	0	3518.4	0	0	2470.9	2770.3	3490	1526	961	0	4266.8	1921	0	4739.9	4826.5	0	0	4578	0	1474.4	0	4749.3	4153	0	0	6276.5	0	1671.2	0	5384.8
MD_01	12683.3	12919.5	11713.3	2683.6	21631.1	20136.8	12724.5	0	0	272680	270900	49259.8	0	40723.2	0	0	0	18459.1	18847.4	6524	1831.9	0	0	0	0	0	0	0	1689.6	0	0	0	2729.8	2592.3	2499.2	0	2531.2	2538.3	2109.6	1486.8	0	0	2517.1	1830.2	0	2799.8	0	0	2737.2
MD_02	7870.1	8676.1	0	0	14442.7	13533.7	0	0	0	171292	171668	28213.2	0	48776.6	0	0	0	10540.7	11323.4	0	0	0	0	0	0	0	0	0	0	0	0	0	0	0	0	0	0	0	0	0	0	0	0	0	0	0	0	0	0
MD_03	8762.5	10051.9	9853.7	2593.9	12704.7	12825.6	9776.3	0	0	172177	173119	30325.4	4433.3	24603.1	0	0	0	12727.2	0	0	0	0	0	0	0	2249.9	2179	0	0	1658.5	1296.2	0	1297.6	0	0	0	0	2151	2097	0	2356.1	0	1922.5	0	2069	2347	0	0	0
MD_04	7988.4	12421.9	12333.8	1630.4	10709	11376.2	9844	0	0	169194	171906	33804.2	2268.3	12488.1	4123.1	0	1878	6351.3	6259.3	0	0	702.3	0	0	0	826.3	0	0	0	0	0	0	0	0	0	0	0	0	0	0	0	817.6	0	0	0	0	0	0	0
MD_05	5185.9	7473.9	7237.7	1345.4	5084.8	5876.8	5667.6	0	0	94247.4	95525.5	21300.9	0	9765.8	0	0	0	4089.9	3488.7	0	761	0	0	0	0	750.4	0	0	0	1261	0	0	0	0	0	0	0	0	0	0	0	0	0	0	0	0	0	0	0
RF_01	5950.1	6420.8	3850.2	0	0	0	0	0	6909.6	0	0	0	0	0	0	0	0	0	0	0	0	0	0	0	0	0	0	0	0	0	0	0	0	0	0	0	0	0	0	0	0	0	0	0	0	0	0	0	0
RF_02	4426.7	0	0	0	12111.9	0	0	0	6456.9	0	0	0	0	0	0	0	0	0	0	0	0	0	0	0	0	0	0	0	0	0	0	0	0	0	0	0	0	0	0	0	0	0	0	0	0	0	0	0	0
RF_03	5738.3	7691.3	7279.3	3113.8	0	7062.6	0	0	0	5346.8	0	0	0	0	0	0	0	0	0	0	0	0	0	0	0	0	0	0	0	0	0	0	0	0	0	0	0	0	0	0	0	0	0	0	0	0	0	0	0
RF_04	10410.1	0	15715.6	6930.3	5524.6	6093	2851.5	0	0	7608.9	7349.4	2005.2	0	0	0	0	0	0	0	0	0	0	0	0	2917.3	0	2826.8	0	0	4222.7	3516.9	0	0	5358.8	4261.9	0	0	0	0	0	5746.2	0	0	0	13243.9	9092.2	0	0	9076.8
RF_05	11765.3	15853.4	15092.7	4432.5	5537.8	5756	2706.4	946.4	0	5772.8	5963.9	0	0	0	0	0	548	0	0	0	0	1671.2	0	0	0	0	0	0	0	1741.4	1694.1	0	0	2064.7	1752.2	0	2215.2	2226.7	1481	0	0	2240.1	1990.5	1145.6	5059.1	3709	2073.4	0	3369.7
RF_06	11548.9	17781.1	16313.7	7595.7	0	4973.1	2460.9	0	2695.2	3062.6	0	0	0	0	0	0	1784.8	2216.1	0	0	2850.4	0	0	0	0	2509.7	1303.4	0	3047.3	2980.3	1617	0	0	3687.8	0	0	3613.1	0	0	0	4106.9	2989.5	0	0	10204.6	4480.2	1795.3	0	6268.2
BG_01	13251.5	12340.3	0	0	18821.7	0	0	0	37097.8	38077.4	0	0	106375	103797	0	0	231761	229917	0	0	681238	633931	0	0	735279	545280	0	0	140453	68021	0	0	65959.2	0	0	0	0	0	0	0	15977.7	0	0	0	15070.1	0	0	0	13110.5
BG_02	0	0	0	0	27669.1	0	0	0	53978	55200.6	24033	0	255090	256390	51341	0	352855	350530	61128.7	0	1.33285e+06	1.27435e+06	161773	15002.2	2.11138e+06	1739812	198303	18053.5	391720	305582	37369.9	0	168595	98176.9	0	5061.6	37962.9	0	0	0	0	0	0	0	0	0	0	0	0
BG_03	14368.1	0	0	0	17625.1	0	0	0	31420.3	32519.1	14401.7	0	126197	127299	0	0	240261	228746	32526.1	0	944378	688395	65507	0	1.67789e+06	1.06923e+06	86675.4	7640.2	373555	231226	28194.2	0	159160	0	9462.5	0	0	0	0	0	0	14921.8	0	0	0	13748.4	0	0	9605.5
BG_04	17065	17865.8	10886.3	0	23361.3	0	0	0	46630.8	49710.1	18841.9	0	126235	0	0	0	323416	301741	53447.8	0	1.2252e+06	720803	78909.8	0	1.35569e+06	675901	81779.8	8501.9	244622	131666	21646.5	0	0	0	0	0	20173.6	20047.1	0	0	21969.9	22878.7	0	0	21925.4	20542.6	0	0	15552.2
BG_05	9780.5	10331.9	0	0	11230.8	0	0	0	20453.4	21655.4	0	0	83185.2	81603.4	0	0	158672	148408	18599.1	0	1.03866e+06	543625	38557.1	0	1.85482e+06	867856	57996	6533.4	339314	144291	0	0	155585	0	0	0	15435.5	0	0	0	0	12892.3	0	0	15377	14720.3	0	0	0
BG_06	0	0	0	0	0	0	0	0	11969.9	12414.9	0	0	46045	0	0	0	74562.7	71845.7	9484.8	0	430635	199512	0	0	786282	328868	19904.4	0	148304	61441.8	9385.3	0	69624.9	0	0	0	0	10428.8	11450	9226.1	0	0	0	0	9351.2	0	0	0	4766.7
BO_01	0	12250	12055.7	0	31289.8	31673.4	31223.1	0	99589.9	112569	67774.5	25426.6	549572	573336	319560	106036	0	110902	186432	0	0	20845.5	0	0	0	0	0	0	8805.1	0	0	0	0	0	0	0	0	4006	2445.9	0	0	0	0	0	0	0	0	0	0
BO_02	0	9100.1	0	0	46007.8	47542.4	21043.3	0	125707	131553	41584	0	795914	806490	192277	24866.7	212599	222928	61415.3	0	0	26360.4	0	0	0	33421.1	12114.6	0	8923.4	0	0	0	0	0	0	0	0	4511.9	0	0	0	0	0	0	0	0	0	0	0
BO_03	5675.5	0	0	0	20610.4	21664	8779.4	2385.9	66440.6	70354.8	17703	0	420027	422217	69271.7	7992.1	166191	174518	38909.6	0	32036.4	30719.2	0	3904.5	22762.1	22322.6	7108.5	0	0	0	0	2390.4	6574	0	0	0	3938.1	4248	0	0	3513.2	0	0	0	0	0	0	0	0
BO_04	0	0	0	0	24533.1	25755.5	7755.6	2191	107843	109696	20625	0	389602	385549	42754.1	0	226953	237169	49193.1	0	35038	29528.1	0	0	21937.7	0	0	0	0	0	0	0	7229.9	0	0	0	2742.5	0	0	0	5098	0	0	0	7791	0	0	0	0
BO_05	0	0	0	0	13759.2	13552.4	0	0	51344	53485.5	9576.2	0	212918	213833	21620.4	0	116730	123202	23540.7	3867.7	18541.6	14540.5	0	0	15846	10328.3	0	0	0	0	0	0	0	0	0	0	2728.8	0	0	0	0	0	0	0	0	0	0	0	0
NC_01	0	55505.8	56427.5	25955.3	0	0	0	10030	0	204086	219939	24322.8	0	80030.7	14609.8	0	0	0	0	0	0	0	0	0	0	0	0	0	0	0	0	0	0	0	0	0	0	0	0	0	0	0	0	0	0	0	0	0	0
NC_02	0	20945.6	22904.4	11092.9	0	0	17651.7	0	0	94534.3	102529	9689.9	0	38031	0	0	0	0	0	0	0	0	0	0	0	0	0	0	0	0	0	0	0	0	0	0	0	0	0	0	0	0	0	0	0	0	0	0	0
NC_03	0	51172.9	56653.5	39698.5	0	0	4744.1	7766.5	0	183375	194100	12069.7	2401.2	4650.8	4693.3	0	5459.4	5685	0	0	2311.1	1310.7	1795.7	1574.8	0	0	1826.3	1630.3	0	2984.5	2709.9	1909.1	3521.6	3587.3	3208.1	2195.7	4207.1	3814.4	3694.2	2906.5	4197.7	4863.6	4130	2474.3	0	4664.9	3421.1	2911.4	0
NC_04	0	56311.3	47429.8	46124.4	0	3873.9	28574.2	10247.8	0	129468	138530	8782.9	0	9529.6	2085.6	0	0	1809.2	2145.1	0	1027	1211.2	0	0	0	0	0	0	0	1442.6	1467.9	0	0	1784.4	1833.2	0	0	2064.5	0	0	0	1830.5	0	0	0	2116.2	0	1511.4	1971.4
NC_05	0	148433	148629	150595	5936.9	9919	9040.4	3354.3	0	390000	407274	26498.8	0	14962.5	7065.6	2129.4	8102.8	8555.2	6082.3	0	2785.8	2300.7	0	2275.2	0	3077	2814.8	2074	0	3015.8	3041.8	2314.7	0	4458.2	4249.8	2416.5	4474.8	4468.5	0	3102.5	0	5785.8	0	3397.7	0	5320	4315.8	2714.6	0
NC_06	0	52188.1	55782.7	39401.6	0	3644	21455.8	8410.6	0	91886.6	99352	6685.8	0	9389.3	3546.5	0	0	0	0	0	0	0	0	0	0	0	0	0	0	0	0	0	0	0	0	0	0	0	0	0	0	0	0	0	0	0	0	0	0
[truncated: 87 more columns]

## Sheet: Translation intensities - CHCs
CHC	m/z CHC+Ag107+
C25:0	459.312
C25:1	457.296
C25:2	455.281
C25:3	453.265
C26:0	473.328
C26:1	471.312
C26:2	469.296
C26:3	467.281
C27:0	487.343
C27:1	485.328
C27:2	483.312
C27:3	481.296
C28:0	501.359
C28:1	499.343
C28:2	497.328
C28:3	495.312
C29:0	515.375
C29:1	513.359
C29:2	511.343
C29:3	509.328
C30:0	529.39
C30:1	527.375
C30:2	525.359
C30:3	523.343
C31:0	543.406
C31:1	541.39
C31:2	539.375
C31:3	537.359
C32:0	557.422
C32:1	555.406
C32:2	553.39
C32:3	551.375
C33:0	571.437
C33:1	569.422
C33:2	567.406
C33:3	565.39
C34:0	585.453
C34:1	583.437
C34:2	581.422
C34:3	579.406
C35:0	599.468
C35:1	597.453
C35:2	595.437
C35:3	593.422
C36:0	613.484
C36:1	611.468
C36:2	609.453
C36:3	607.437
C37:0	627.5
C37:1	625.484
C37:2	623.468
C37:3	621.453
C38:0	641.515
C38:1	639.5
C38:2	637.484
C38:3	635.468
C39:0	655.531
C39:1	653.515
C39:2	651.5
C39:3	649.484
C40:0	669.547
C40:1	667.531
C40:2	665.515
C40:3	663.5
C41:0	683.562
C41:1	681.547
C41:2	679.531
C41:3	677.515
C42:0	697.578
C42:1	695.562
C42:2	693.547
C42:3	691.531
C43:0	711.594
C43:1	709.578
C43:2	707.562
C43:3	705.547
C44:0	725.609
C44:1	723.594
C44:2	721.578
C44:3	719.562
C45:0	739.625
C45:1	737.609
C45:2	735.594
C45:3	733.578
C46:0	753.641
C46:1	751.625
C46:2	749.609
C46:3	747.594
C47:0	767.656
C47:1	765.641
C47:2	763.625
C47:3	761.609
C48:0	781.672
C48:1	779.656
C48:2	777.641
C48:3	775.625
C49:0	795.688
C49:1	793.672
C49:2	791.656
C49:3	789.641
C50:0	809.703
C50:1	807.688
C50:2	805.672
C50:3	803.656
C51:0	823.719
C51:1	821.703
C51:2	819.688
C51:3	817.672
C52:0	837.735
C52:1	835.719
C52:2	833.703
C52:3	831.688
C53:0	851.75
C53:1	849.735
C53:2	847.719
C53:3	845.703
C54:0	865.766
C54:1	863.75
C54:2	861.735
C54:3	859.719
C55:0	879.781
C55:1	877.766
C55:2	875.75
C55:3	873.735
C56:0	893.797
C56:1	891.781
C56:2	889.766
C56:3	887.75
C57:0	907.813
C57:1	905.797
C57:2	903.781
C57:3	901.766
C58:0	921.828
C58:1	919.813
C58:2	917.797
C58:3	915.781
